# Supplementary material for: A Systematic Review and Meta-Analysis of Continuous Subcutaneous Insulin Infusion vs. Multiple Daily Injections in Type-2 Diabetes
Source: Medicina (Kaunas). 2023 Jan 10;59(1):141. doi: 10.3390/medicina59010141 (PMC9861993; doi:10.3390/medicina59010141)
Supplement: Supplementary file 1 [file medicina-59-00141-s001.zip]

Archive with 1 entries (1 files):
- medicina-2095451-supplementary.pdf
